# Supplementary material for: Cell Surface Hsp90- and αMβ2 Integrin-Mediated Uptake of Bacterial Flagellins to Activate Inflammasomes by Human Macrophages
Source: Cells. 2022 Sep 15;11(18):2878. doi: 10.3390/cells11182878 (PMC9496951; doi:10.3390/cells11182878)
Supplement: Supplementary file 1 [file cells-11-02878-s001.zip]

Archive with 1 entries (1 files):
- cells-1869868-supplementary.pdf
